# Supplementary material for: Characterization of Adult and Pediatric Healthcare-Associated and Community-Associated Clostridioides difficile Infections, Canada, 2015–2022
Source: Emerg Infect Dis. 2025 Jun;31(6):1109–20. doi: 10.3201/eid3106.250182 (PMC12123908; doi:10.3201/eid3106.250182)
Supplement: Appendix 2 — Antimicrobial resistance interpretation for characterization of adult and pediatric healthcare-associated and community-associated Clostridioides difficile infections, Canada, 2015–2022. [file 25-0182-Techapp-s2.xlsx]

## Sheet: Appendix 2 Table 1
Article DOI: https://doi.org/10.3201/eid3106.250182
EID cannot ensure accessibility for supplementary materials supplied by authors. Readers who have difficulty accessing supplementary content should contact the authors for assistance.
Characterization of Adult and Pediatric Healthcare-Associated and Community-Associated Clostridioides difficile Infections, Canada, 2015–2022
Appendix 2
Appendix 2 Table 1. Antimicrobial resistance interpretation for adult healthcare-associated and community-associated Clostridioides difficile infection, Canada, 2015–2022*
	2015						2016						2017						2018						2019						2020						2021						2022
	HA, n=424; CA, n=155						HA, n=354; CA, n=116						HA, n=406; CA, n=111						HA, n=364; CA, n=129						HA, n=342; CA, n=108						HA, n=206; CA, n=68						HA, n=304; CA, n=125						HA, n=259; CA, n=89
	Sus		Inter		Res		Sus		Inter		Res		Sus		Inter		Res		Sus		Inter		Res		Sus		Inter		Res		Sus		Inter		Res		Sus		Inter		Res		Sus		Inter		Res
Mox	No.	%	No.	%	No.	%	No.	%	No.	%	No.	%	No.	%	No.	%	No.	%	No.	%	No.	%	No.	%	No.	%	No.	%	No.	%	No.	%	No.	%	No.	%	No.	%	No.	%	No.	%	No.	%	No.	%	No.	%
HA	274	64.6	5	1.2	145	34.2	272	76.8	7	2	75	21.2	312	76.8	0	0	94	23.2	310	85.2	4	1.1	50	13.7	294	86	2	0.6	46	13.5	183	88.8	7	3.4	16	7.8	262	86.2	7	2.3	35	11.5	226	87.3	15	5.8	18	6.9
CA	126	81.3	0	0	29	18.7	97	83.6	4	3.4	15	12.9	99	89.2	1	0.9	11	9.9	117	90.7	2	1.6	10	7.8	93	86.1	3	2.8	12	11.1	58	85.3	5	7.4	5	7.4	114	91.2	1	0.8	10	8	79	88.8	6	6.7	4	4.5
Cli
HA	183	43.2	131	30.9	110	25.9	161	45.5	105	29.7	88	24.9	196	48.3	120	29.6	90	22.2	80	22	116	31.9	168	46.2	117	34.2	94	27.5	131	38.3	120	58.3	47	22.8	39	18.9	186	61.2	73	24	45	14.8	118	45.6	76	29.3	65	25.1
CA	75	48.4	35	22.6	45	29	59	50.9	27	23.3	30	25.9	50	45	40	36	21	18.9	24	18.6	35	27.1	70	54.3	42	38.9	24	22.2	42	38.9	41	60.3	12	17.6	15	22.1	73	58.4	43	34.4	9	7.2	44	49.4	21	23.6	24	27
Rif
HA	413	97.4	2	0.5	9	2.1	347	98	0	0	7	2	393	96.8	2	0.5	11	2.7	359	98.6	0	0	5	1.4	339	99.1	0	0	3	0.9	206	100	0	0	0	0	298	98	1	0.3	5	1.6	256	98.8	0	0	3	1.2
CA	152	98.1	0	0	3	1.9	115	99.1	0	0	1	0.9	110	99.1	0	0	1	0.9	127	98.4	0	0	2	1.6	106	98.1	0	0	2	1.9	68	100	0	0	0	0	122	97.6	0	0	3	2.4	89	100	0	0	0	0
Tig
HA	424	100	0	0	0	0	354	100	0	0	0	0	406	100	0	0	0	0	364	100	0	0	0	0	342	100	0	0	0	0	206	100	0	0	0	0	304	100	0	0	0	0	259	100	0	0	0	0
CA	155	100	0	0	0	0	116	100	0	0	0	0	111	100	0	0	0	0	129	100	0	0	0	0	108	100	0	0	0	0	68	100	0	0	0	0	125	100	0	0	0	0	89	100	0	0	0	0
Van
HA	424	100	0	0	0	0	354	100	0	0	0	0	406	100	0	0	0	0	364	100	0	0	0	0	341	99.7	1	0.3	0	0	206	100	0	0	0	0	304	100	0	0	0	0	259	100	0	0	0	0
CA	155	100	0	0	0	0	116	100	0	0	0	0	111	100	0	0	0	0	129	100	0	0	0	0	108	100	0	0	0	0	68	100	0	0	0	0	124	99.2	1	0.8	0	0	89	100	0	0	0	0
Met
HA	424	100	0	0	0	0	354	100	0	0	0	0	406	100	0	0	0	0	364	100	0	0	0	0	342	100	0	0	0	0	206	100	0	0	0	0	304	100	0	0	0	0	259	100	0	0	0	0
CA	155	100	0	0	0	0	116	100	0	0	0	0	111	100	0	0	0	0	129	100	0	0	0	0	108	100	0	0	0	0	68	100	0	0	0	0	125	100	0	0	0	0	89	100	0	0	0	0
*Per Clinical and Laboratory Standards Institute guidelines; Methods for antimicrobial susceptibility testing of anaerobic bacteria, 9th edition. CLSI standard M11. Wayne, PA: The Institute; 2018.
Abbreviations: CA, community-associated; HA, healthcare-associated; Inter, intermediate; Res, resistant; Sus, susceptible.
Values expressed as µg/mL.
Antimicrobial susceptibility interpretation: Moxifloxacin (Mox), susceptible 8; clindamycin (Cli), susceptible 8; rifampin (Rif), susceptible 4; vancomycin (Van), susceptible 32; metronidazole (Met), susceptible 32; tigecycline (Tig), susceptible 16.

## Sheet: Appendix 2 Table 2
Article DOI: https://doi.org/10.3201/eid3106.250182
EID cannot ensure accessibility for supplementary materials supplied by authors. Readers who have difficulty accessing supplementary content should contact the authors for assistance.
Characterization of Adult and Pediatric Healthcare-Associated and Community-Associated Clostridioides difficile Infections, Canada, 2015–2022
Appendix 2
Appendix 2 Table 2. Antimicrobial resistance interpretation for pediatric healthcare-associated and community-associated Clostridioides difficile infection, Canada, 2015–2022*
	2015						2016						2017						2018						2019						2020						2021						2022
	HA, n=116; CA, n=50						HA, n=140; CA, n=47						HA, n=120; CA, n=39						HA, n=110; CA, n=27						HA, n=98; CA, n=20						HA, n=80; CA, n=11						HA, n=92; CA, n=21						HA, n=78; CA, n=13
	Sus		Inter		Res		Sus		Inter		Res		Sus		Inter		Res		Sus		Inter		Res		Sus		Inter		Res		Sus		Inter		Res		Sus		Inter		Res		Sus		Inter		Res
Mox	No.	%	No.	%	No.	%	No.	%	No.	%	No.	%	No.	%	No.	%	No.	%	No.	%	No.	%	No.	%	No.	%	No.	%	No.	%	No.	%	No.	%	No.	%	No.	%	No.	%	No.	%	No.	%	No.	%	No.	%
HA	106	91.4	3	2.6	7	6	129	92.1	1	0.7	10	7.1	113	94.2	3	2.5	4	3.3	101	91.8	0	0	9	8.2	92	93.9	1	1	5	5.1	76	95	1	1.3	3	3.8	85	92.4	3	3.3	4	4.3	69	88.5	3	3.8	6	7.7
CA	41	82	5	10	4	8	44	93.6	0	0	3	6.4	34	87.2	0	0	5	12.8	26	96.3	0	0	1	3.7	16	80	1	5	3	15	11	100	0	0	0	0	21	100	0	0	0	0	10	76.9	1	7.7	2	15.4
Cli
HA	60	51.7	31	26.7	25	21.6	79	56.4	40	28.6	21	15	51	42.5	44	36.7	25	20.8	15	13.6	38	34.5	57	51.8	32	32.7	24	24.5	42	42.9	59	73.8	15	18.8	6	7.5	62	67.4	18	19.6	12	13	44	56.4	22	28.2	12	15.4
CA	27	54	9	18	14	28	21	44.7	20	42.6	6	12.8	15	38.5	11	28.2	13	33.3	8	29.6	7	25.9	12	44.4	9	45	5	25	6	30	6	54.5	3	27.3	2	18.2	15	71.4	5	23.8	1	4.8	8	61.5	5	38.5	0	0
Rif
HA	114	98.3	0	0	2	1.7	139	99.3	0	0	1	0.7	118	98.3	0	0	2	1.7	107	97.3	0	0	3	2.7	97	99	0	0	1	1	77	96.3	0	0	3	3.8	91	98.9	0	0	1	1.1	77	98.7	0	0	1	1.3
CA	50	100	0	0	0	0	47	100	0	0	0	0	39	100	0	0	0	0	27	100	0	0	0	0	20	100	0	0	0	0	11	100	0	0	0	0	21	100	0	0	0	0	13	100	0	0	0	0
Tig
HA	116	100	0	0	0	0	140	100	0	0	0	0	120	100	0	0	0	0	110	100	0	0	0	0	98	100	0	0	0	0	80	100	0	0	0	0	92	100	0	0	0	0	78	100	0	0	0	0
CA	50	100	0	0	0	0	47	100	0	0	0	0	39	100	0	0	0	0	27	100	0	0	0	0	20	100	0	0	0	0	11	100	0	0	0	0	21	100	0	0	0	0	13	100	0	0	0	0
Van
HA	116	100	0	0	0	0	140	100	0	0	0	0	120	100	0	0	0	0	110	100	0	0	0	0	98	100	0	0	0	0	80	100	0	0	0	0	92	100	0	0	0	0	78	100	0	0	0	0
CA	50	100	0	0	0	0	47	100	0	0	0	0	39	100	0	0	0	0	27	100	0	0	0	0	20	100	0	0	0	0	11	100	0	0	0	0	21	100	0	0	0	0	13	100	0	0	0	0
Met
HA	116	100	0	0	0	0	140	100	0	0	0	0	120	100	0	0	0	0	109	99.1	0	0	1	0.9	98	100	0	0	0	0	80	100	0	0	0	0	92	100	0	0	0	0	78	100	0	0	0	0
CA	50	100	0	0	0	0	47	100	0	0	0	0	39	100	0	0	0	0	27	100	0	0	0	0	20	100	0	0	0	0	11	100	0	0	0	0	21	100	0	0	0	0	13	100	0	0	0	0
*Per Clinical and Laboratory Standards Institute guidelines; Methods for antimicrobial susceptibility testing of anaerobic bacteria, 9th edition. CLSI standard M11. Wayne, PA: The Institute; 2018.
Abbreviations: CA, community-associated; HA, healthcare-associated; Inter, intermediate; Res, resistant; Sus, susceptible.
Values expressed as µg/mL.
Antimicrobial susceptibility interpretation: Moxifloxacin (Mox), susceptible 8; clindamycin (Cli), susceptible 8; rifampin (Rif), susceptible 4; vancomycin (Van), susceptible 32; metronidazole (Met), susceptible 32; tigecycline (Tig), susceptible 16.
